# Supplementary material for: An acidic-groups detection method and its application to analysis of Chinese humic acid samples
Source: PLoS One. 2020 Aug 26;15(8):e0238061. doi: 10.1371/journal.pone.0238061 (PMC7449760; doi:10.1371/journal.pone.0238061)
Supplement: S1 Data — (XLSX) [file pone.0238061.s001.xlsx]

## Sheet: Fig 5 data
	Fig 5. The pH of the humic acid sample after rinsing by distilled water.
		Rinsing times	pH			Mean	SD
			parallel expriment 1	parallel expriment 2	parallel expriment 3
		4	3.38	3.15	3.1	3.21	0.15
		6	3.97	3.57	3.64	3.73	0.21
		8	3.88	4.12	4.04	4.01	0.12
		10	4.05	3.9	4.05	4	0.09

## Sheet: Fig 6 data
	Fig 6. Influence of washing times on conductivity curves.
	Titrant (mL)	Conductivity(μS/mL)
		4 times	6 times	8 times	10 times
	0	6.29	6.95	4.23	1.425
	0.5	5.93	6.46	4.54	4.67
	1	6.06	6.82	5.28	6.13
	1.5	5.94	6.25	4.47	6.58
	2	5.78	5.69	3.98	6.67
	2.5	5.59	5.51	4.05	6.17
	3	5.66	5.67	4.72	5.71
	3.5	5.83	6.09	5.01	5.24
	4	6.05	6.57	5.28	5.64
	4.5	6.47	7.16	5.68	6.5
	5	7.35	7.97	6.32	7.68

## Sheet: Fig7 data
		Fig 7. Influence of titrant concentrations on conductivity curve.
		Titrant (mL)	Conductivity(μS/mL)
			0.3M	0.5M	0.7M
		0	4.56	7.09	6.52
		0.5	4.8	7.2	5.12
		1	4.84	7.54	4.88
		1.5	4.89	7.96	4.9
		2	4.92	7.64	5.18
		2.5	4.8	7.36	5.37
		3	4.77	7.29	5.63
		3.5	4.67	7.53	5.87
		4	4.61	7.91	6.06

## Sheet: Fig 8 data
	Fig 8. Influence of nitrogen-gas flow rates on conductivity curves.
		Titrant (mL)	Conductivity(μS/mL)
			40 mL	60 mL	80 mL	100 mL
		0	2.23	6.52	7.09	4.35
		1	71.6	37.1	7.2	4.83
		2	87.1	65.2	7.54	5.49
		3	96.8	89.9	8.23	6.38
		4	103.6	97.6	7.64	5.61
		5	109.3	93.1	7.36	4.65
		6	116.9	89.7	7	4.19
		7	119.1	85.7	7.23	4.86
		8	126.2	81.9	7.71	5.79
		9	136.9	78.1	8.26	6.47
		10	147.5	76.9	8.86	7.26

## Sheet: Fig 9 data
		Fig 9. Conductivity curve for p-Hydroxybenzoic acid.
		Titrant (mL)	Conductivity(μS/mL)
		1.5	71.1
		2	83.8
		2.5	93.6
		3	103.2
		3.5	112.5
		4	118.1
		4.5	123.8
		5	125
		5.5	119.9
		6	112.7
		6.5	105.6
		7	98.6
		7.5	89.9
		8	80.6
		8.5	72.1
		9	65.2
		9.5	61.6
		10	65.3
		10.5	72.6
		11	79.6
		11.5	86
		12	96.8
		12.5	103.2
		13	110.7
		13.5	114.6
		14	121.3
		14.5	128.1
		15	136.5

## Sheet: Fig 10 data
	Acidic-groups	FRCA (cmol/kg)			Mean	SD	NACT (cmol/kg)			Mean	SD	P-value
		parallel expriment 1	parallel expriment 2	parallel expriment 3			parallel expriment 1	parallel expriment 2	parallel expriment 3
	phenolic hydroxyl groups	102.19	106.58	97.8	102.19	4.39	106.26	108.97	103.55	106.26	2.71	0.2436
	carboxyl groups	42.31	44.77	39.85	42.31	2.46	43.93	47.35	40.51	43.93	3.42	0.5418

## Sheet: Table 2 & Fig 11 data
	Source	No.	Content (%)						Content (cmol/kg)
			Humic acid	parallel expriment 1	parallel expriment 2	parallel expriment 3	Mean	SD	Phenolic-hydroxyl group	parallel expriment 1	parallel expriment 2	parallel expriment 3	Mean	SD	Carboxyl group	parallel expriment 1	parallel expriment 2	parallel expriment 3	Mean	SD
	Heilongjiang	H1	25.1±0.53	25.69	24.68	24.92	25.1	0.53	94.12±25.88	72.89	86.53	122.95	94.12	25.88	64.44±9.11	60.19	74.9	58.23	64.44	9.11
		H2	27.7±0.39	28.19	27.52	27.51	27.7	0.39	88.24±25.29	82.12	66.58	116.03	88.24	25.29	68.89±10.22	61.67	64.42	80.58	68.89	10.22
		H3	56.2±1.49	56.08	57.69	54.71	56.2	1.49	88.24±26.47	64.42	116.74	83.57	88.24	26.47	42.22±11.33	55.02	33.47	38.16	42.22	11.33
	Jilin	J1	40.4±1.52	38.74	40.6	41.76	40.4	1.52	129.41±27.65	161.32	112.38	114.54	129.41	27.65	55.56±11.78	56.78	66.68	43.21	55.56	11.78
		J2	47.1±0.42	46.85	47.59	46.87	47.1	0.42	82.35±22.94	108.8	70.35	67.9	82.35	22.94	28.89±9.78	20.53	39.64	26.51	28.89	9.78
		J3	56.8±0.36	57.11	56.39	56.81	56.8	0.36	82.35±17.06	70.12	101.84	75.08	82.35	17.06	66.67±6.89	74.05	60.4	65.55	66.67	6.89
	Shanxi	S1	42.4±1.21	42.63	41.15	43.55	42.4	1.21	147.06±6.47	151.79	139.69	149.71	147.06	6.47	75.56±2.89	75.34	72.79	78.56	75.56	2.89
		S2	50.5±0.98	49.57	51.53	50.41	50.5	0.98	111.76±22.35	110.96	134.5	89.82	111.76	22.35	64.44±8.89	73.81	56.12	63.4	64.44	8.89
		S3	51.7±0.32	51.79	51.89	51.29	51.7	0.32	64.71±15.88	50.54	81.88	61.71	64.71	15.88	57.78±5.56	56.41	63.89	53.03	57.78	5.56
		S4	59.9±1.73	59.18	58.65	61.87	59.9	1.73	105.88±24.71	133.85	87.01	96.78	105.88	24.71	62.22±5.11	68.12	59.29	59.26	62.22	5.11
		S5	62.9±0.42	62.54	62.91	63.38	62.9	0.42	111.76±14.12	122.21	95.7	117.38	111.76	14.12	64.44±4.22	60.31	68.75	64.27	64.44	4.22
		S6	63.1±0.73	62.63	63.91	62.68	63.1	0.73	141.18±29.41	167.76	109.58	146.19	141.18	29.41	68.89±12.44	76.65	75.48	54.55	68.89	12.44
	Xinjiang	X1	52.3±0.97	51.32	52.35	53.25	52.3	0.97	194.12±11.18	206.67	185.21	190.48	194.12	11.18	37.78±8.00	31.34	35.26	46.73	37.78	8
		X2	55.9±0.28	56.26	55.78	55.76	55.9	0.28	105.88±16.47	88.08	108.99	120.58	105.88	16.47	66.67±6.22	65.39	61.18	73.43	66.67	6.22
		X3	61.9±0.51	61.47	61.76	62.46	61.9	0.51	105.88±15.29	90.67	121.24	105.73	105.88	15.29	60.00±6.67	58.01	67.44	54.55	60	6.67
		X4	65.9±0.43	65.57	66.4	65.83	65.9	0.43	82.35±12.94	96.21	80.24	70.59	82.35	12.94	60.00±5.11	65.18	54.96	59.86	60	5.11
		X5	69.4±0.35	69.59	69.52	68.95	69.4	0.35	123.53±12.94	137.09	111.31	122.18	123.53	12.94	64.44±5.78	71.09	61.51	60.71	64.44	5.78
		X6	71.8±0.98	72.92	71.11	71.35	71.8	0.98	82.35±17.06	101.99	71.27	73.78	82.35	17.06	68.89±15.11	63.74	85.9	57.02	68.89	15.11
	Inner Mongolia	N1	53.0±0.58	52.57	52.73	53.64	53	0.58	88.24±50.00	37.61	137.58	89.52	88.24	50	53.33±5.78	59.97	50.61	49.41	53.33	5.78
		N2	55.1±0.50	54.56	55.36	55.49	55.1	0.5	105.88±22.94	132.19	90.02	95.44	105.88	22.94	84.44±9.11	92.71	74.67	85.94	84.44	9.11
		N3	56.7±0.74	56.01	57.48	56.71	56.7	0.74	152.94±8.24	143.71	155.54	159.56	152.94	8.24	64.44±7.56	70.89	66.31	56.12	64.44	7.56
		N4	64.3±0.62	63.68	64.92	64.33	64.3	0.62	47.59±30.59	79.87	19.03	43.87	47.59	30.59	51.11±13.33	66.02	40.35	46.97	51.11	13.33
	Gansu	G1	56.5±0.92	57.13	56.91	55.44	56.5	0.92	82.35±43.53	82.13	125.99	38.93	82.35	43.53	60.00±10.00	71.17	51.89	56.93	60	10
		G2	60.8±1.74	58.86	62.16	61.47	60.8	1.74	76.47±14.12	75.53	91.04	62.85	76.47	14.12	57.78±11.78	51.59	50.39	71.36	57.78	11.78
		G3	63.5±0.87	63.81	64.17	62.51	63.5	0.87	64.71±22.94	66.21	41.06	86.87	64.71	22.94	44.44±16.44	36.05	33.89	63.38	44.44	16.44
	Jiangxi	JX1	57.8±0.90	56.85	58.65	57.91	57.8	0.9	105.88±34.71	139.97	70.59	107.07	105.88	34.71	75.56±5.33	69.53	79.62	77.54	75.56	5.33
		JX2	64.3±0.53	63.96	64.04	64.92	64.3	0.53	94.12±15.29	89.72	111.13	81.51	94.12	15.29	55.56±5.33	61.22	54.83	50.64	55.56	5.33
	Ningxia	NX1	57.9±0.94	58.98	57.15	57.66	57.9	0.94	82.35±13.53	96.8	69.98	80.26	82.35	13.53	66.67±9.56	56.39	68.34	75.29	66.67	9.56
		NX2	59.6±0.73	59.05	59.38	60.45	59.6	0.73	88.24±27.06	114.82	60.72	89.19	88.24	27.06	40.00±4.44	35.39	40.34	44.26	40	4.44
